# Supplementary material for: A multi-platform analysis of e-cigarette online marketing in China (2024–2025)
Source: Dialogues Health. 2026 May 25;8:100311. doi: 10.1016/j.dialog.2026.100311 (PMC13233575; doi:10.1016/j.dialog.2026.100311)
Supplement: Supplementary file 1 — Supplementary material [file mmc1.zip]

Archive with 8 entries (8 files):
- Table S2 Codebook for Online Marketing of E-cigarettes in China (Excerpt).docx
- Table S3 Model evaluation based on five prompts.docx
- Text S1 Fifth Set of Prompts (Excerpt).docx
- Figure S3 Proportion of e-cigarette product type mentions (N=3,596).png
- Figure S4  Sentiment distribution (N=3,596).png
- Figure S2 Proportion of e-cigarette brand mentions (N=3,596).png
- Figure S1 Construction process of automated coding system for e-cigarette online marketing.png
- Table S1 The keyword list for marketing instances scraping.docx
